# Supplementary material for: Lung Ultrasound Is More Sensitive for Hospitalized Consolidated Pneumonia Diagnosis Compared to CXR in Children
Source: Children (Basel). 2021 Jul 29;8(8):659. doi: 10.3390/children8080659 (PMC8391397; doi:10.3390/children8080659)
Supplement: Supplementary file 1 [file children-08-00659-s001.zip]

Archive with 1 entries (1 files):
- children-1306698-supplementary.xls
