# Supplementary material for: Lung Ultrasound Is More Sensitive for Hospitalized Consolidated Pneumonia Diagnosis Compared to CXR in Children
Source: Children (Basel). 2021 Jul 29;8(8):659. doi: 10.3390/children8080659 (PMC8391397; doi:10.3390/children8080659)
Supplement: Supplementary file 1 [file children-08-00659-s001.zip › children-1306698-supplementary.xls]

## Sheet: Sheet1
nr crt	age(years)	sex	Localisation	CXR pleurezie	LUSpleurezie	Leucocytes	CRP	VSH	SpO2
1	1	M	medial dr	0	0	13.2	36.6	18	92
2	1.1	F	medial stg	0	0	18	155	44	93
3	1.1	M	medial drept	0	0	13.87	42.33	31	91
4	1.2	F	plaman stg	0	0	12.74	162.55	40	92
5	1.2	F	pseudolobara dr	0	0	15.3	28.99	20	95
6	1.2	M	mediobazal drept	1	1	21.1	142	57	93
7	1.3	M	medial dr	0	0	13.56	36.1	22	94
8	1.4	F	medial drept	0	0	13.1	15.42	22	98
9	1.4	M	hilar dr	0	0	15.2	82.59	33	95
10	1.4	M	mediobazal stg	0	0	31.1	354	28	91
11	1.5	M	bazal stg si medial drept	0	0	15.18	31.55	12	97
12	1.5	M	lob inf. dr	0	0	14.1	55	12	97
13	1.6	M	bazal dr	0	0	12.1	15.23	24	94
14	1.7	F	medial drept	0	0	25.3	232	51	93
15	1.7	M	bazal stg	0	0	18.3	133	72	96
16	1.9	M	medial drept	0	0	13.77	38.3	24	99
17	2	F	bazal stanga	0	0	15.88	36.8	24	94
18	2	F	medial drept	0	0	18.8	212.7	48	93
19	2.1	M	bazal stg	0	0	16.4	78.6	37	96
20	2.2	M	medio pulmonar stg	0	1	13.16	99.27	30	94
21	2.3	M	medio baz dr	0	0	11.31	74.3	30	97
22	2.4	M	bazal dr	0	0	16	117.88	106	98
23	2.5	F	sup stg med	0	0	11.4	322.31	56	92
24	2.7	M	bazal stanga	0	0	10.4	83.73	24	98
25	2.7	M	medial stg	0	0	14.2	68.84	38	98
26	2.8	F	translobar drept	0	0	16.3	56	34	97
27	2.9	M	lobar stg	0	0	22.5	44.15	19	95
28	2.9	F	mediobazal drept	0	0	23.1	324	76	89
29	3	F	bazal stg si	1	1	22.7	78.3	78	94
30	3	M	stg	0	0	23.6	91	33	97
31	3.2	M	medio bazal stg	0	0	15.93	245.3	64	94
32	3.2	F	dr	0	0	32.1	123	112	94
33	3.2	F	dr	0	0	15.4	211	77	92
34	3.4	M	medial stg	0	0	17.26	77.13	26	98
35	3.4	F	lobar stg	0	0	13.3	156.63	30	90
36	3.5	M	stg lobara	0	1	18.45	356.8	32	90
37	3.5	M	stg bazal	0	0	18.2	138	45	90
38	3.6	F	medial stg	0	0	12.5	114	27	94
39	3.7	F	scizura obliga dr	0	0	13.4	20.33	28	96
40	4	F	hilar bilateral pred. dr	0	0	17.3	63.59	44	96
41	4	F	medio bazal dr	1	1	23.6	313	120	94
42	4.1	F	hilar bilateral pred. dr	0	0	11.3	147	33	99
43	4.1	M	apical stg	0	0	26.48	117.7	44	97
44	4.3	F	plaman stg	0	1	12.89	180.95	52	88
45	4.3	M	apical dr	0	0	12.7	31.89	20	96
46	4.4	M	medial dr	0	0	19.9	89	51	92
47	4.5	F	dr	0	0	28.9	271	58	91
48	4.7	M	dr	0	0	18.1	84	42	98
49	5	M	hilar	0	1	24.1	143	57	93
50	5	F	medial stg si drpt	0	1	18.5	313.5	54	94
51	5.4	M	stg med	0	0	23.1	145	31	94
52	5.4	M	st	0	0	17	67	49	98
53	5.8	M	dr	0	0	15.4	78	48	93
54	6	M	lobara LMD+pleurezie	1	1	22.16	319.6	30	89
55	6.1	F	mediobazal dr	0	0	18.78	228.7	38	94
56	6.1	F	stg medial	0	0	19.1	237	84	88
57	6.2	F	infrahilar dr	0	0	21.41	190	28	98
58	6.2	F	drept med	0	0	26.7	88	34	95
59	6.3	M	stg mbazal	0	0	17.4	123	56	94
60	7.2	F	medial dr	0	0	11.52	120.73	20	94
61	8	M	medial stg	0	0	12.8	59.31	56	96
62	8.2	M	dr	0	0	25.3	116	34	92
63	8.6	M	drept medio bazal	1	1	25.3	231.5	43	96
64	10.5	F	bazal dr	0	0	16.8	72.83	24	97
65	10.9	F	medial drept	0	0	17.3	51.75	47	97
66	11	F	medio bazal dr	0	0	15.17	85.4	32	92
67	11.4	F	bazal dr	0	0	37.38	213	28	97
68	12	F	hilar drept	0	0	13.2	51.67	34	97
69	12.6	M	bazal stanga	0	0	23.88	59.5	15	95
70	13	F	stg med	0	0	23.44	61.33	15	92
71	13	F	lobar stg	0	0	11.95	21.9	36	99
72	15	F	drept med	0	0	15.4	65	34	98
73	15.9	M	medio bazal dr	0	0	16.48	53.8	21	95
74	17	F	paravertebral dr	1	1	16.11	216.13	68	91
